# Supplementary material for: Rational Identification of Ritonavir as IL-20 Receptor A Ligand Endowed with Antiproliferative Properties in Breast Cancer Cells
Source: Int J Mol Sci. 2025 Feb 2;26(3):1285. doi: 10.3390/ijms26031285 (PMC11818535; doi:10.3390/ijms26031285)
Supplement: Supplementary file 1 [file ijms-26-01285-s001.zip]

Archive with 1 entries (1 files):
- ijms-3408325 Supplementary_materials.pdf
